# Supplementary material for: An annotated checklist of Microweiseinae and Sticholotidini of Iran (Coleoptera, Coccinellidae)
Source: Zookeys. 2016 May 10;(587):37–48. doi: 10.3897/zookeys.587.8056 (PMC4926707; doi:10.3897/zookeys.587.8056)
Supplement: XML Treatment for Serangium montazerii [file zookeys.587.8056-treatment2.xml]

<!DOCTYPE tp:taxon-treatment
  PUBLIC "-//TaxonX//DTD Taxonomic Treatment Publishing DTD v0 20100105//EN" "tax-treatment-NSO.dtd">
<tp:taxon-treatment xmlns:tp="http://www.plazi.org/taxpub"><tp:treatment-meta><kwd-group><label>Taxon classification</label><kwd><named-content content-type="kingdom">Animalia</named-content></kwd><kwd><named-content content-type="order">Coleoptera</named-content></kwd><kwd><named-content content-type="family">Coccinellidae</named-content></kwd></kwd-group><mixed-citation publication-type="journal"><person-group><name><surname>Biranvand</surname><given-names>Amir</given-names></name><name><surname>Nedvěd</surname><given-names>Oldřich</given-names></name><name><surname>Tomaszewska</surname><given-names>Wioletta</given-names></name><name><surname>Canepari</surname><given-names>Claudio</given-names></name><name><surname>Shakarami</surname><given-names>Jahanshir</given-names></name><name><surname>Fekrat</surname><given-names>Lida</given-names></name><name><surname>Khormizi</surname><given-names>Mehdi Zare</given-names></name></person-group><article-title>An annotated checklist of <tp:taxon-name><tp:taxon-name-part taxon-name-part-type="subfamily">Microweiseinae</tp:taxon-name-part></tp:taxon-name> and <tp:taxon-name><tp:taxon-name-part taxon-name-part-type="tribe">Sticholotidini</tp:taxon-name-part></tp:taxon-name> of Iran (<tp:taxon-name><tp:taxon-name-part taxon-name-part-type="order">Coleoptera</tp:taxon-name-part></tp:taxon-name>, <tp:taxon-name><tp:taxon-name-part taxon-name-part-type="family">Coccinellidae</tp:taxon-name-part></tp:taxon-name>)</article-title><source>Zookeys</source><day>10</day><month>5</month><year>2016</year><volume>2016</volume><issue>587</issue><fpage>37</fpage><lpage>48</lpage><pub-id pub-id-type="doi">10.3897/zookeys.587.8056</pub-id></mixed-citation></tp:treatment-meta><tp:nomenclature><tp:taxon-name>
                  <tp:taxon-name-part taxon-name-part-type="genus">Serangium</tp:taxon-name-part>
                  <tp:taxon-name-part taxon-name-part-type="species">montazerii</tp:taxon-name-part>
                </tp:taxon-name><tp:taxon-authority>Fürsch, 1995</tp:taxon-authority></tp:nomenclature><tp:treatment-sec sec-type="distribution"><title>General distribution.</title><p>France, Georgia, Israel, India, Iran, Pakistan, Syria (<xref ref-type="bibr" rid="B25">Kovář 2007</xref>).</p><!--PageBreak--></tp:treatment-sec><tp:treatment-sec sec-type="distribution"><title>Distribution in Iran.</title><p>Gilan, Golestan, Mazandaran, Zanjan (<xref ref-type="bibr" rid="B17">Fürsch 1995</xref>; <xref ref-type="bibr" rid="B20">Hajizadeh et al. 2003</xref>; <xref ref-type="bibr" rid="B31">Moddarres-Awal 2012</xref>).</p></tp:treatment-sec><tp:treatment-sec sec-type="Host plants and prey species in Iran"><title>Host plants and prey species in Iran.</title><p>This species has been collected from citrus, olive, pomegranate and <italic><tp:taxon-name><tp:taxon-name-part taxon-name-part-type="genus">Salvia</tp:taxon-name-part></tp:taxon-name></italic> as the predator of <italic><tp:taxon-name><tp:taxon-name-part taxon-name-part-type="genus">Euphyllura</tp:taxon-name-part> <tp:taxon-name-part taxon-name-part-type="species">olivina</tp:taxon-name-part></tp:taxon-name></italic> (Costa) (<tp:taxon-name><tp:taxon-name-part taxon-name-part-type="order">Hemiptera</tp:taxon-name-part></tp:taxon-name>, <tp:taxon-name><tp:taxon-name-part taxon-name-part-type="family">Psyllidae</tp:taxon-name-part></tp:taxon-name>) (<xref ref-type="bibr" rid="B20">Hajizadeh et al. 2003</xref>; <xref ref-type="bibr" rid="B31">Moddarres-Awal 2012</xref>).</p></tp:treatment-sec><ref-list><ref id="B25"><mixed-citation xmlns:xlink="http://www.w3.org/1999/xlink" xlink:type="simple">
          <person-group><name name-style="western"><surname>Kovář</surname><given-names>I</given-names></name></person-group> (<year>2007</year>) <article-title><tp:taxon-name><tp:taxon-name-part taxon-name-part-type="family">Coccinellidae</tp:taxon-name-part></tp:taxon-name>.</article-title> In: <person-group><name name-style="western"><surname>Löbl</surname><given-names>I</given-names></name><name name-style="western"><surname>Smetana</surname><given-names>A</given-names></name></person-group> (<role>Eds</role>) <source>Catalogue of Palaearctic <tp:taxon-name><tp:taxon-name-part taxon-name-part-type="order">Coleoptera</tp:taxon-name-part></tp:taxon-name>. Volume 4. <tp:taxon-name><tp:taxon-name-part taxon-name-part-type="superfamily">Elateroidea</tp:taxon-name-part></tp:taxon-name>, <tp:taxon-name><tp:taxon-name-part taxon-name-part-type="superfamily">Derodontoidea</tp:taxon-name-part></tp:taxon-name>, <tp:taxon-name><tp:taxon-name-part taxon-name-part-type="superfamily">Bostrichoidea</tp:taxon-name-part></tp:taxon-name>, <tp:taxon-name><tp:taxon-name-part taxon-name-part-type="superfamily">Lymexyloidea</tp:taxon-name-part></tp:taxon-name>, <tp:taxon-name><tp:taxon-name-part taxon-name-part-type="superfamily">Cleroidea</tp:taxon-name-part></tp:taxon-name>, <tp:taxon-name><tp:taxon-name-part taxon-name-part-type="superfamily">Cucujoidea</tp:taxon-name-part></tp:taxon-name></source>. <publisher-name>Apollo Books</publisher-name>, <publisher-loc>Stentrup, Denmark</publisher-loc>, <fpage>71</fpage>–<lpage>74</lpage>, <fpage>568</fpage>–<lpage>630</lpage>.</mixed-citation></ref><ref id="B17"><mixed-citation xmlns:xlink="http://www.w3.org/1999/xlink" xlink:type="simple">
          <person-group><name name-style="western"><surname>Fürsch</surname><given-names>H</given-names></name></person-group> (<year>1995</year>) <article-title>A new <italic><tp:taxon-name><tp:taxon-name-part taxon-name-part-type="genus">Serangium</tp:taxon-name-part></tp:taxon-name></italic> - species from Iran (Col. <tp:taxon-name><tp:taxon-name-part taxon-name-part-type="family">Coccinellidae</tp:taxon-name-part></tp:taxon-name>).</article-title> <source>Nachrichtenblatt Der Bayerischen Entomologen</source> <volume>44</volume>: <fpage>20</fpage>–<lpage>22</lpage>. <ext-link xlink:type="simple" ext-link-type="uri" xlink:href="http://www.landesmuseum.at/pdf_frei_remote/">http://www.landesmuseum.at/pdf_frei_remote/</ext-link> NachBlBayEnt_044_0020-0022.pdf</mixed-citation></ref><ref id="B20"><mixed-citation xmlns:xlink="http://www.w3.org/1999/xlink" xlink:type="simple">
          <person-group><name name-style="western"><surname>Hajizadeh</surname><given-names>J</given-names></name><name name-style="western"><surname>Jalili Sendi</surname><given-names>J</given-names></name><name name-style="western"><surname>Peyrovi</surname><given-names>H</given-names></name></person-group> (<year>2003</year>) <article-title>Introducing a part of the coccinellids (Col., <tp:taxon-name><tp:taxon-name-part taxon-name-part-type="family">Coccinellidae</tp:taxon-name-part></tp:taxon-name>) fauna of Guilan province.</article-title> <source>Journal of Agricultural Sciences and Natural Resources</source> <volume>9</volume>: <fpage>99</fpage>–<lpage>111</lpage>.</mixed-citation></ref><ref id="B31"><mixed-citation xmlns:xlink="http://www.w3.org/1999/xlink" xlink:type="simple">
          <person-group><name name-style="western"><surname>Moddarres-Awal</surname><given-names>M</given-names></name></person-group> (<year>2012</year>) <source>List of agricultural pests and their natural enemies in Iran</source>. <edition>Fourth print, Third edition</edition>. <publisher-name>Ferdowsi University Press</publisher-name>, <publisher-loc>Mashhad, Iran</publisher-loc>, <size units="page">759 pp</size>.</mixed-citation></ref></ref-list></tp:taxon-treatment>
