# Supplementary material for: An annotated checklist of Microweiseinae and Sticholotidini of Iran (Coleoptera, Coccinellidae)
Source: Zookeys. 2016 May 10;(587):37–48. doi: 10.3897/zookeys.587.8056 (PMC4926707; doi:10.3897/zookeys.587.8056)
Supplement: XML Treatment for Pharoscymnus brunneosignatus [file zookeys.587.8056-treatment6.xml]

<!DOCTYPE tp:taxon-treatment
  PUBLIC "-//TaxonX//DTD Taxonomic Treatment Publishing DTD v0 20100105//EN" "tax-treatment-NSO.dtd">
<tp:taxon-treatment xmlns:tp="http://www.plazi.org/taxpub"><tp:treatment-meta><kwd-group><label>Taxon classification</label><kwd><named-content content-type="kingdom">Animalia</named-content></kwd><kwd><named-content content-type="order">Coleoptera</named-content></kwd><kwd><named-content content-type="family">Coccinellidae</named-content></kwd></kwd-group><mixed-citation publication-type="journal"><person-group><name><surname>Biranvand</surname><given-names>Amir</given-names></name><name><surname>Nedvěd</surname><given-names>Oldřich</given-names></name><name><surname>Tomaszewska</surname><given-names>Wioletta</given-names></name><name><surname>Canepari</surname><given-names>Claudio</given-names></name><name><surname>Shakarami</surname><given-names>Jahanshir</given-names></name><name><surname>Fekrat</surname><given-names>Lida</given-names></name><name><surname>Khormizi</surname><given-names>Mehdi Zare</given-names></name></person-group><article-title>An annotated checklist of <tp:taxon-name><tp:taxon-name-part taxon-name-part-type="subfamily">Microweiseinae</tp:taxon-name-part></tp:taxon-name> and <tp:taxon-name><tp:taxon-name-part taxon-name-part-type="tribe">Sticholotidini</tp:taxon-name-part></tp:taxon-name> of Iran (<tp:taxon-name><tp:taxon-name-part taxon-name-part-type="order">Coleoptera</tp:taxon-name-part></tp:taxon-name>, <tp:taxon-name><tp:taxon-name-part taxon-name-part-type="family">Coccinellidae</tp:taxon-name-part></tp:taxon-name>)</article-title><source>Zookeys</source><day>10</day><month>5</month><year>2016</year><volume>2016</volume><issue>587</issue><fpage>37</fpage><lpage>48</lpage><pub-id pub-id-type="doi">10.3897/zookeys.587.8056</pub-id></mixed-citation></tp:treatment-meta><tp:nomenclature><tp:taxon-name>
                  <tp:taxon-name-part taxon-name-part-type="genus">Pharoscymnus</tp:taxon-name-part>
                  <tp:taxon-name-part taxon-name-part-type="species">brunneosignatus</tp:taxon-name-part>
                </tp:taxon-name><tp:taxon-authority>Mader, 1949</tp:taxon-authority><xref ref-type="fig" rid="F1">Figure 1</xref></tp:nomenclature><tp:treatment-sec sec-type="material"><title>Material examined.</title><p>Iran, North Khorasan Prov., Baba Aman (<named-content xmlns:xlink="http://www.w3.org/1999/xlink" content-type="dwc:verbatimCoordinates" xlink:type="simple"><named-content content-type="geo-json" specific-use="{&#34;type&#34;:&#34;Point&#34;,&#34;coordinates&#34;:[57.438611,37.492778]}" xlink:type="simple">37°29'34"N 57°26'19"E</named-content></named-content>), Tamarisk, iv.2013, lgt. et coll. Hamidi, det. Nedvěd and Canepari.</p></tp:treatment-sec><tp:treatment-sec sec-type="diagnosis"><title>Diagnosis.</title><p>Body length 2.1 mm. Dorsal surface black and setose with orange, transverse bands of irregular shape on elytra (Fig. <xref ref-type="fig" rid="F1">1 a, b</xref>); head, antennae and mouthparts dark brown (Fig. <xref ref-type="fig" rid="F1">1a, e, g, h</xref>). Male genitalia with penis strongly curved near base and before apex – in form of question mark (Fig. <xref ref-type="fig" rid="F1">1 c</xref>); tegminal strut about as long as basal piece, parameres slender, nearly as long as penis guide (Fig. <xref ref-type="fig" rid="F1">1c, d</xref>).</p><fig id="F1" position="float" orientation="portrait"><label>Figure 1.</label><caption><p>
          <italic><tp:taxon-name><tp:taxon-name-part taxon-name-part-type="genus">Pharoscymnus</tp:taxon-name-part> <tp:taxon-name-part taxon-name-part-type="species">brunneosignatus</tp:taxon-name-part></tp:taxon-name></italic>. <bold>a, b</bold> dorsal view at various angles <bold>c</bold> aedeagus <bold>d</bold> tegmen <bold>e</bold> maxillary palp <bold>f</bold> abdominal ventrites 1–2 <bold>g</bold> antenna <bold>h</bold> mandible, <bold>i</bold> terminal tarsomere and claws.</p></caption><graphic xmlns:xlink="http://www.w3.org/1999/xlink" xlink:href="zookeys-587-037-g001.jpg" position="float" orientation="portrait" xlink:type="simple" id="oo_87945.jpg"/></fig></tp:treatment-sec><tp:treatment-sec sec-type="distribution"><title>General distribution.</title><p>China, Mongolia (<xref ref-type="bibr" rid="B25">Kovář 2007</xref>), Iran (<xref ref-type="bibr" rid="B13">Ebrahimi et al. 2014</xref>).</p></tp:treatment-sec><tp:treatment-sec sec-type="distribution"><title>Distribution in Iran.</title><p>North Khorasan, Khorasan Razavi (<xref ref-type="bibr" rid="B13">Ebrahimi et al. 2014</xref>; Nedvěd et al. unpublished).</p></tp:treatment-sec><ref-list><ref id="B25"><mixed-citation xmlns:xlink="http://www.w3.org/1999/xlink" xlink:type="simple">
          <person-group><name name-style="western"><surname>Kovář</surname><given-names>I</given-names></name></person-group> (<year>2007</year>) <article-title><tp:taxon-name><tp:taxon-name-part taxon-name-part-type="family">Coccinellidae</tp:taxon-name-part></tp:taxon-name>.</article-title> In: <person-group><name name-style="western"><surname>Löbl</surname><given-names>I</given-names></name><name name-style="western"><surname>Smetana</surname><given-names>A</given-names></name></person-group> (<role>Eds</role>) <source>Catalogue of Palaearctic <tp:taxon-name><tp:taxon-name-part taxon-name-part-type="order">Coleoptera</tp:taxon-name-part></tp:taxon-name>. Volume 4. <tp:taxon-name><tp:taxon-name-part taxon-name-part-type="superfamily">Elateroidea</tp:taxon-name-part></tp:taxon-name>, <tp:taxon-name><tp:taxon-name-part taxon-name-part-type="superfamily">Derodontoidea</tp:taxon-name-part></tp:taxon-name>, <tp:taxon-name><tp:taxon-name-part taxon-name-part-type="superfamily">Bostrichoidea</tp:taxon-name-part></tp:taxon-name>, <tp:taxon-name><tp:taxon-name-part taxon-name-part-type="superfamily">Lymexyloidea</tp:taxon-name-part></tp:taxon-name>, <tp:taxon-name><tp:taxon-name-part taxon-name-part-type="superfamily">Cleroidea</tp:taxon-name-part></tp:taxon-name>, <tp:taxon-name><tp:taxon-name-part taxon-name-part-type="superfamily">Cucujoidea</tp:taxon-name-part></tp:taxon-name></source>. <publisher-name>Apollo Books</publisher-name>, <publisher-loc>Stentrup, Denmark</publisher-loc>, <fpage>71</fpage>–<lpage>74</lpage>, <fpage>568</fpage>–<lpage>630</lpage>.</mixed-citation></ref><ref id="B13"><mixed-citation xmlns:xlink="http://www.w3.org/1999/xlink" xlink:type="simple">
          <person-group><name name-style="western"><surname>Ebrahimi</surname><given-names>S</given-names></name><name name-style="western"><surname>Modarres-Awal</surname><given-names>M</given-names></name><name name-style="western"><surname>Fekrat</surname><given-names>L</given-names></name><name name-style="western"><surname>Nedvěd</surname><given-names>O</given-names></name></person-group> (<year>2014</year>) <article-title>Two new records of ladybirds (Col.: <tp:taxon-name><tp:taxon-name-part taxon-name-part-type="family">Coccinellidae</tp:taxon-name-part></tp:taxon-name>) for the Iranian beetle fauna.</article-title> <source>Journal of Entomological Society of Iran</source> <volume>34</volume>: <fpage>11</fpage>–<lpage>12</lpage>. <ext-link xlink:type="simple" ext-link-type="uri" xlink:href="http://www.entsociran.ir/journal/browse.php?a_id=299andslc_lang=enandsid=1andftxt=1">http://www.entsociran.ir/journal/browse.php?a_id=299andslc_lang=enandsid=1andftxt=1</ext-link></mixed-citation></ref></ref-list></tp:taxon-treatment>
