# Supplementary material for: An annotated checklist of Microweiseinae and Sticholotidini of Iran (Coleoptera, Coccinellidae)
Source: Zookeys. 2016 May 10;(587):37–48. doi: 10.3897/zookeys.587.8056 (PMC4926707; doi:10.3897/zookeys.587.8056)
Supplement: XML Treatment for Pharoscymnus fleischeri [file zookeys.587.8056-treatment7.xml]

<!DOCTYPE tp:taxon-treatment
  PUBLIC "-//TaxonX//DTD Taxonomic Treatment Publishing DTD v0 20100105//EN" "tax-treatment-NSO.dtd">
<tp:taxon-treatment xmlns:tp="http://www.plazi.org/taxpub"><tp:treatment-meta><kwd-group><label>Taxon classification</label><kwd><named-content content-type="kingdom">Animalia</named-content></kwd><kwd><named-content content-type="order">Coleoptera</named-content></kwd><kwd><named-content content-type="family">Coccinellidae</named-content></kwd></kwd-group><mixed-citation publication-type="journal"><person-group><name><surname>Biranvand</surname><given-names>Amir</given-names></name><name><surname>Nedvěd</surname><given-names>Oldřich</given-names></name><name><surname>Tomaszewska</surname><given-names>Wioletta</given-names></name><name><surname>Canepari</surname><given-names>Claudio</given-names></name><name><surname>Shakarami</surname><given-names>Jahanshir</given-names></name><name><surname>Fekrat</surname><given-names>Lida</given-names></name><name><surname>Khormizi</surname><given-names>Mehdi Zare</given-names></name></person-group><article-title>An annotated checklist of <tp:taxon-name><tp:taxon-name-part taxon-name-part-type="subfamily">Microweiseinae</tp:taxon-name-part></tp:taxon-name> and <tp:taxon-name><tp:taxon-name-part taxon-name-part-type="tribe">Sticholotidini</tp:taxon-name-part></tp:taxon-name> of Iran (<tp:taxon-name><tp:taxon-name-part taxon-name-part-type="order">Coleoptera</tp:taxon-name-part></tp:taxon-name>, <tp:taxon-name><tp:taxon-name-part taxon-name-part-type="family">Coccinellidae</tp:taxon-name-part></tp:taxon-name>)</article-title><source>Zookeys</source><day>10</day><month>5</month><year>2016</year><volume>2016</volume><issue>587</issue><fpage>37</fpage><lpage>48</lpage><pub-id pub-id-type="doi">10.3897/zookeys.587.8056</pub-id></mixed-citation></tp:treatment-meta><tp:nomenclature><tp:taxon-name>
                  <tp:taxon-name-part taxon-name-part-type="genus">Pharoscymnus</tp:taxon-name-part>
                  <tp:taxon-name-part taxon-name-part-type="species">fleischeri</tp:taxon-name-part>
                </tp:taxon-name><tp:taxon-authority>(Weise, 1883)</tp:taxon-authority></tp:nomenclature><tp:treatment-sec sec-type="distribution"><title>General distribution.</title><p>Greece, Iran, Turkey (<xref ref-type="bibr" rid="B25">Kovář 2007</xref>).</p></tp:treatment-sec><tp:treatment-sec sec-type="distribution"><title>Distribution in Iran.</title><p>Iran (<xref ref-type="bibr" rid="B25">Kovář 2007</xref>) – no specific distribution known.</p></tp:treatment-sec><ref-list><ref id="B25"><mixed-citation xmlns:xlink="http://www.w3.org/1999/xlink" xlink:type="simple">
          <person-group><name name-style="western"><surname>Kovář</surname><given-names>I</given-names></name></person-group> (<year>2007</year>) <article-title><tp:taxon-name><tp:taxon-name-part taxon-name-part-type="family">Coccinellidae</tp:taxon-name-part></tp:taxon-name>.</article-title> In: <person-group><name name-style="western"><surname>Löbl</surname><given-names>I</given-names></name><name name-style="western"><surname>Smetana</surname><given-names>A</given-names></name></person-group> (<role>Eds</role>) <source>Catalogue of Palaearctic <tp:taxon-name><tp:taxon-name-part taxon-name-part-type="order">Coleoptera</tp:taxon-name-part></tp:taxon-name>. Volume 4. <tp:taxon-name><tp:taxon-name-part taxon-name-part-type="superfamily">Elateroidea</tp:taxon-name-part></tp:taxon-name>, <tp:taxon-name><tp:taxon-name-part taxon-name-part-type="superfamily">Derodontoidea</tp:taxon-name-part></tp:taxon-name>, <tp:taxon-name><tp:taxon-name-part taxon-name-part-type="superfamily">Bostrichoidea</tp:taxon-name-part></tp:taxon-name>, <tp:taxon-name><tp:taxon-name-part taxon-name-part-type="superfamily">Lymexyloidea</tp:taxon-name-part></tp:taxon-name>, <tp:taxon-name><tp:taxon-name-part taxon-name-part-type="superfamily">Cleroidea</tp:taxon-name-part></tp:taxon-name>, <tp:taxon-name><tp:taxon-name-part taxon-name-part-type="superfamily">Cucujoidea</tp:taxon-name-part></tp:taxon-name></source>. <publisher-name>Apollo Books</publisher-name>, <publisher-loc>Stentrup, Denmark</publisher-loc>, <fpage>71</fpage>–<lpage>74</lpage>, <fpage>568</fpage>–<lpage>630</lpage>.</mixed-citation></ref></ref-list></tp:taxon-treatment>
