# Supplementary material for: An annotated checklist of Microweiseinae and Sticholotidini of Iran (Coleoptera, Coccinellidae)
Source: Zookeys. 2016 May 10;(587):37–48. doi: 10.3897/zookeys.587.8056 (PMC4926707; doi:10.3897/zookeys.587.8056)
Supplement: XML Treatment for Pharoscymnus pharoides [file zookeys.587.8056-treatment10.xml]

<!DOCTYPE tp:taxon-treatment
  PUBLIC "-//TaxonX//DTD Taxonomic Treatment Publishing DTD v0 20100105//EN" "tax-treatment-NSO.dtd">
<tp:taxon-treatment xmlns:tp="http://www.plazi.org/taxpub"><tp:treatment-meta><kwd-group><label>Taxon classification</label><kwd><named-content content-type="kingdom">Animalia</named-content></kwd><kwd><named-content content-type="order">Coleoptera</named-content></kwd><kwd><named-content content-type="family">Coccinellidae</named-content></kwd></kwd-group><mixed-citation publication-type="journal"><person-group><name><surname>Biranvand</surname><given-names>Amir</given-names></name><name><surname>Nedvěd</surname><given-names>Oldřich</given-names></name><name><surname>Tomaszewska</surname><given-names>Wioletta</given-names></name><name><surname>Canepari</surname><given-names>Claudio</given-names></name><name><surname>Shakarami</surname><given-names>Jahanshir</given-names></name><name><surname>Fekrat</surname><given-names>Lida</given-names></name><name><surname>Khormizi</surname><given-names>Mehdi Zare</given-names></name></person-group><article-title>An annotated checklist of <tp:taxon-name><tp:taxon-name-part taxon-name-part-type="subfamily">Microweiseinae</tp:taxon-name-part></tp:taxon-name> and <tp:taxon-name><tp:taxon-name-part taxon-name-part-type="tribe">Sticholotidini</tp:taxon-name-part></tp:taxon-name> of Iran (<tp:taxon-name><tp:taxon-name-part taxon-name-part-type="order">Coleoptera</tp:taxon-name-part></tp:taxon-name>, <tp:taxon-name><tp:taxon-name-part taxon-name-part-type="family">Coccinellidae</tp:taxon-name-part></tp:taxon-name>)</article-title><source>Zookeys</source><day>10</day><month>5</month><year>2016</year><volume>2016</volume><issue>587</issue><fpage>37</fpage><lpage>48</lpage><pub-id pub-id-type="doi">10.3897/zookeys.587.8056</pub-id></mixed-citation></tp:treatment-meta><tp:nomenclature><tp:taxon-name>
                  <tp:taxon-name-part taxon-name-part-type="genus">Pharoscymnus</tp:taxon-name-part>
                  <tp:taxon-name-part taxon-name-part-type="species">pharoides</tp:taxon-name-part>
                </tp:taxon-name><tp:taxon-authority>(Marseul, 1868)</tp:taxon-authority><xref ref-type="fig" rid="F2">Figure 2 a–h</xref><!--PageBreak--></tp:nomenclature><tp:treatment-sec sec-type="material"><title>Material examined.</title><p>3 females, 4 males, Iran, Lorestan Prov., Azna Mmyl (<named-content xmlns:xlink="http://www.w3.org/1999/xlink" content-type="dwc:verbatimCoordinates" xlink:type="simple"><named-content content-type="geo-json" specific-use="{&#34;type&#34;:&#34;Point&#34;,&#34;coordinates&#34;:[48.601389,33.383333]}" xlink:type="simple">33°23'00"N 48°36'05"E</named-content></named-content>), on hawthorn, pine, walnut, iii.2013, lgt. et coll. Biranvand, det. Canepari.</p></tp:treatment-sec><tp:treatment-sec sec-type="diagnosis"><title>Diagnosis.</title><p>Body length 1.9 mm. Dorsal surface black and setose with three pairs of orange spots on elytra; head, antennae and mouthparts dark brown; eyes completely visible from dorsal view; coxa, trochanter and basal part of femur black, distal part of femur, tibia and tarsus dark brown (Fig. <xref ref-type="fig" rid="F2">2 a–c</xref>). Male genitalia with penis weakly curved near base (Fig. <xref ref-type="fig" rid="F2">2 d, h</xref>); tegminal strut about as long as basal piece, parameres slender and distinctly longer than penis guide (Fig. <xref ref-type="fig" rid="F2">2 e–g</xref>).</p><fig id="F2" position="float" orientation="portrait"><label>Figure 2.</label><caption><p>
          <italic><tp:taxon-name><tp:taxon-name-part taxon-name-part-type="genus">Pharoscymnus</tp:taxon-name-part> <tp:taxon-name-part taxon-name-part-type="species">pharoides</tp:taxon-name-part></tp:taxon-name></italic>. <bold>a, b</bold> dorsal view at various angles <bold>c</bold> ventral view <bold>d</bold> penis <bold>e–g</bold> tegmen at various angles <bold>h</bold> tip of penis.</p></caption><graphic xmlns:xlink="http://www.w3.org/1999/xlink" xlink:href="zookeys-587-037-g002.jpg" position="float" orientation="portrait" xlink:type="simple" id="oo_87946.jpg"/></fig></tp:treatment-sec><tp:treatment-sec sec-type="distribution"><title>General distribution.</title><p>Egypt, Iran, Israel, Libya, Syria, Saudi Arabia, Turkey (<xref ref-type="bibr" rid="B25">Kovář 2007</xref>).</p></tp:treatment-sec><tp:treatment-sec sec-type="distribution"><title>Distribution in Iran.</title><p>Chaharmahal and Bakhtiari, Fars (<xref ref-type="bibr" rid="B3">Bagheri and Mosadegh 1997</xref>, <xref ref-type="bibr" rid="B31">Moddarres-Awal 2012</xref>), Lorestan (current study).</p></tp:treatment-sec><tp:treatment-sec sec-type="Host plants and prey species in Iran"><title>Host plants and prey species in Iran.</title><p>This species has been collected from almond and oak (<xref ref-type="bibr" rid="B3">Bagheri and Mosadegh 1997</xref>), and recently from hawthorn, pine, and walnut (current study).</p></tp:treatment-sec><tp:treatment-sec sec-type="remarks"><title>Remarks.</title><p>This species was reported by <xref ref-type="bibr" rid="B14">Erler and Tunc (2001)</xref> on <italic><tp:taxon-name><tp:taxon-name-part taxon-name-part-type="genus">Olea</tp:taxon-name-part> <tp:taxon-name-part taxon-name-part-type="species">europaea</tp:taxon-name-part></tp:taxon-name></italic> as a predator of <italic><tp:taxon-name><tp:taxon-name-part taxon-name-part-type="genus">Lineaspis</tp:taxon-name-part> <tp:taxon-name-part taxon-name-part-type="species">riccae</tp:taxon-name-part></tp:taxon-name></italic> (Targioni Tozzetti).</p></tp:treatment-sec><ref-list><ref id="B25"><mixed-citation xmlns:xlink="http://www.w3.org/1999/xlink" xlink:type="simple">
          <person-group><name name-style="western"><surname>Kovář</surname><given-names>I</given-names></name></person-group> (<year>2007</year>) <article-title><tp:taxon-name><tp:taxon-name-part taxon-name-part-type="family">Coccinellidae</tp:taxon-name-part></tp:taxon-name>.</article-title> In: <person-group><name name-style="western"><surname>Löbl</surname><given-names>I</given-names></name><name name-style="western"><surname>Smetana</surname><given-names>A</given-names></name></person-group> (<role>Eds</role>) <source>Catalogue of Palaearctic <tp:taxon-name><tp:taxon-name-part taxon-name-part-type="order">Coleoptera</tp:taxon-name-part></tp:taxon-name>. Volume 4. <tp:taxon-name><tp:taxon-name-part taxon-name-part-type="superfamily">Elateroidea</tp:taxon-name-part></tp:taxon-name>, <tp:taxon-name><tp:taxon-name-part taxon-name-part-type="superfamily">Derodontoidea</tp:taxon-name-part></tp:taxon-name>, <tp:taxon-name><tp:taxon-name-part taxon-name-part-type="superfamily">Bostrichoidea</tp:taxon-name-part></tp:taxon-name>, <tp:taxon-name><tp:taxon-name-part taxon-name-part-type="superfamily">Lymexyloidea</tp:taxon-name-part></tp:taxon-name>, <tp:taxon-name><tp:taxon-name-part taxon-name-part-type="superfamily">Cleroidea</tp:taxon-name-part></tp:taxon-name>, <tp:taxon-name><tp:taxon-name-part taxon-name-part-type="superfamily">Cucujoidea</tp:taxon-name-part></tp:taxon-name></source>. <publisher-name>Apollo Books</publisher-name>, <publisher-loc>Stentrup, Denmark</publisher-loc>, <fpage>71</fpage>–<lpage>74</lpage>, <fpage>568</fpage>–<lpage>630</lpage>.</mixed-citation></ref><ref id="B3"><mixed-citation xmlns:xlink="http://www.w3.org/1999/xlink" xlink:type="simple">
          <person-group><name name-style="western"><surname>Bagheri</surname><given-names>MR</given-names></name><name name-style="western"><surname>Mosadegh</surname><given-names>MS</given-names></name></person-group> (<year>1997</year>) <article-title>Fauna of Coccinellid beetles (Col.: <tp:taxon-name><tp:taxon-name-part taxon-name-part-type="family">Coccinellidae</tp:taxon-name-part></tp:taxon-name>) in Chaharmahal and Bakhtiari province, Second part of subfamilies: <tp:taxon-name><tp:taxon-name-part taxon-name-part-type="subfamily">Scymninae</tp:taxon-name-part></tp:taxon-name> and <tp:taxon-name><tp:taxon-name-part taxon-name-part-type="subfamily">Sticholotidinae</tp:taxon-name-part></tp:taxon-name>.</article-title> <source>Journal of Agricultural Sciences</source> <volume>3</volume>: <fpage>97</fpage>–<lpage>108</lpage>.</mixed-citation></ref><ref id="B31"><mixed-citation xmlns:xlink="http://www.w3.org/1999/xlink" xlink:type="simple">
          <person-group><name name-style="western"><surname>Moddarres-Awal</surname><given-names>M</given-names></name></person-group> (<year>2012</year>) <source>List of agricultural pests and their natural enemies in Iran</source>. <edition>Fourth print, Third edition</edition>. <publisher-name>Ferdowsi University Press</publisher-name>, <publisher-loc>Mashhad, Iran</publisher-loc>, <size units="page">759 pp</size>.</mixed-citation></ref><ref id="B14"><mixed-citation xmlns:xlink="http://www.w3.org/1999/xlink" xlink:type="simple">
          <person-group><name name-style="western"><surname>Erler</surname><given-names>F</given-names></name><name name-style="western"><surname>Tunc</surname><given-names>I</given-names></name></person-group> (<year>2001</year>) <article-title>A survey (1992–1996) of natural enemies of <tp:taxon-name><tp:taxon-name-part taxon-name-part-type="family">Diaspididae</tp:taxon-name-part></tp:taxon-name> species in Antalya, Turkey.</article-title> <source>Phytoparasitica</source> <volume>29</volume>: <fpage>299</fpage>–<lpage>305</lpage>. doi: <ext-link xlink:type="simple" ext-link-type="doi" xlink:href="10.1007/BF02981846">10.1007/BF02981846</ext-link></mixed-citation></ref></ref-list></tp:taxon-treatment>
